# Supplementary material for: Altered functional connectivity during face processing in children born with very low birth weight
Source: Soc Cogn Affect Neurosci. 2021 Jun 18;16(11):1182–90. doi: 10.1093/scan/nsab070 (PMC8599272; doi:10.1093/scan/nsab070)
Supplement: nsab070_Supp [file nsab070_supp.zip]

Archive with 1 entries (1 files):
- scan-21-040-File007.docx
